# Supplementary material for: Microvascular stabilization via blood-brain barrier regulation prevents seizure activity
Source: Nat Commun. 2022 Apr 14;13:2003. doi: 10.1038/s41467-022-29657-y (PMC9010415; doi:10.1038/s41467-022-29657-y)
Supplement: Supplementary file 4 — Source Data [file 41467_2022_29657_MOESM4_ESM.xlsx]

## Sheet: Fig 1f
Control	TLE
0.44627	0.265638
0.476778	0.382384
0.57271	0.323364
0.357246	0.173537
0.479882	0.534337
0.383698	0.344265
0.574355	0.34177
0.485165	0.362145
0.485165	0.43479
0.51846	0.534337
0.39085	0.283871
0.630365
0.408519
0.677465
0.422852

## Sheet: Fig 1g
Control	TLE
1	2.70833
1.16667	2.5
1.16667	1.875
1.66667	2.5
0.833333	2.29167
1.83333	2.5
1.5	1.45833
1.16667	2.08333
1.83333	2.5
1.35417	2.5
0.833333	2.5
1.16667
1.16667
1
0.5

## Sheet: Fig 2a
Saline	Acute	Chronic
29	1	7
39	4	13
45	17	4
71	7	3
63	11	8
55	9	6
36	13	1
57	2	6
31	22	67
92	10	33
82	6
68	31
26	25
29	18
	7
	35

## Sheet: Fig 2c
Saline	Acute contra	Acute ipsi	Chronic contra	Chronic ipsi
0.577246	0.686926	0.249442	0.656949	0.243197
0.922863	0.671737	0.450144	0.848758	0.194713
0.862627	0.88138	0.435171	0.467139	0.370766
0.769961

## Sheet: Fig 2d
Saline	3 hours	24 hours
0.9592	0.320677	0.713538
0.340629	0.41508	0.848706
1.50304	0.314707	1.20855
1.64561	0.204109	0.884385
0.611102	0.181215	0.281935
2.02488	0.467542	0.230417

## Sheet: Fig 2e
Saline	3 hours	24 hours
0.871129	0.183447	0.324122
0.689594	0.481117	0.313673
1.31179	0.690313	0.524644
1.01355	0.695408	0.555717
1.15409	0.665682	0.339946
1.08486	0.508294	1.16375

## Sheet: Fig 2f
Saline	3 hours	24 hours
0.954052	0.193618	2.1931
1.33993	0.373833	1.62871
0.59038	0.339016	1.55255
1.8194	0.30402	1.08905
1.04135	0.648376	1.09752
0.699338	0.557741	1.19588

## Sheet: Fig 2g
Saline	3 h	24 h	2 weeks	5 weeks
0.060012	10.5085	6.15874	0.072416	5.77421
0.080686	11.0873	5.91893	0.105494	7.20483
0.068282	11.1452	0.051743	0.064147	4.84803
0.16338	0.031044	0.072416
0.043473	0.043473	0.080686
0.047608
0.060012

## Sheet: Fig 2i
Saline	Acute	Chronic
23.8328	101.529	52.4225
21.6427	187.545	73.3359
31.4222	191.088	108.298
35.9019	207.27

## Sheet: Fig 2k
AAV-shRNA	AAV-shRNA-Cldn5
0.499116	0.292845
0.440634	0.292845
0.450394	0.23704
0.371655	0.314631

[truncated: 54 more sheets: Fig 2l, Fig 2m, Fig 2n, Fig 2o, Fig 2p, Fig 3b, Fig 3c, Fig 3d, Fig 3f, Fig 3g, Fig 3h, Fig 3i, Fig 3j, Fig 3l, Fig 3m, Fig 3n, Fig 3o, Fig 4b, Fig 4c, Fig 4e …]
